# Supplementary material for: Restored Collagen VI Microfilaments Network in the Extracellular Matrix of CRISPR-Edited Ullrich Congenital Muscular Dystrophy Fibroblasts
Source: Biomolecules. 2024 Nov 6;14(11):1412. doi: 10.3390/biom14111412 (PMC11591638; doi:10.3390/biom14111412)
Supplement: Supplementary file 1 [file biomolecules-14-01412-s001.zip]

Archive with 1 entries (1 files):
- biomolecules-3242627-supplementary.pdf
